# Supplementary material for: New Horizons in the Diagnosis of Gastric Cancer: The Importance of Selected Toll-like Receptors in Immunopathogenesis Depending on the Stage, Clinical Subtype, and Gender of Newly Diagnosed Patients
Source: Int J Mol Sci. 2024 Aug 27;25(17):9264. doi: 10.3390/ijms25179264 (PMC11394694; doi:10.3390/ijms25179264)
Supplement: Supplementary file 1 [file ijms-25-09264-s001.zip]

Archive with 1 entries (1 files):
- ijms-3146014-supplementary.pdf
